# Supplementary material for: Digestive Stability and Bioaccessibility of Antioxidants in Prickly Pear Fruits from the Canary Islands: Healthy Foods and Ingredients
Source: Antioxidants (Basel). 2020 Feb 17;9(2):164. doi: 10.3390/antiox9020164 (PMC7070381; doi:10.3390/antiox9020164)
Supplement: Supplementary file 1 [file antioxidants-09-00164-s001.zip]

Archive with 2 entries (2 files):
- antioxidants-720346_Supplementary Table S1_R1.pdf
- antioxidants-720346_Supplementary Table S2_R1.pdf
